# Supplementary material for: Modelling the Impact of Argon Atoms on a WO3 Surface by Molecular Dynamics Simulations
Source: Molecules. 2024 Dec 16;29(24):5928. doi: 10.3390/molecules29245928 (PMC11678842; doi:10.3390/molecules29245928)
Supplement: Supplementary file 1 [file molecules-29-05928-s001.zip]

Archive with 1 entries (1 files):
- molecules-3314550-supplementary.pdf
